# Supplementary material for: A biocatalytic hydroxylation-enabled unified approach to C19-hydroxylated steroids
Source: Nat Commun. 2019 Jul 29;10:3378. doi: 10.1038/s41467-019-11344-0 (PMC6662754; doi:10.1038/s41467-019-11344-0)
Supplement: Supplementary file 4 — Source Data [file 41467_2019_11344_MOESM4_ESM.xlsx]

## Sheet: Supplementary Figure 2
Supplementary Figure 2			Influence of different fermentation conditions on the conversation rate of cortexolone by T. cucumeris. (Condition I: fermentation with solid media culture; Condition II: fermentation with broth culture)
	Fermentation Condition	19-OH(%)				11-OH(%)				cortexolone(%)
		1	2	Average	STDEV	1	2	Average	STDEV	1	2	Average	STDEV
	Condition I	21.15	19.5496	20.3498	1.1316	13.6585	11.254	12.4562	1.7	18.5636	24.1813	21.3725	3.9723
	(0.5 g/L)
	Condition I	28.6063	25.4743	27.0403	2.2147	15.8445	17.9943	16.9194	1.5201	18.4651	21.5508	20.0079	2.1819
	(0.25 g/L)
	Condition II	27.2787	30.7417	29.0102	2.4487	10.3964	13.7399	12.0682	2.3642	18.0203	21.2422	19.6313	2.2783
	(0.25 g/L)

## Sheet: Supplementary Figure 3
Supplementary Figure 3
			Influence of different metal ions on the conversation rate of cortexolone by T. cucumeris.
			Metal ion	19-OH(%)				11-OH(%)				cortexolone(%)
				1	2	Average	STDEV	1	2	Average	STDEV	1	2	Average	STDEV
			Blank	27.2787	30.7417	29.0102	2.4487	10.3964	13.7399	12.0682	2.3642	18.0203	21.2422	19.6313	2.2783
			Mg2+	31.3529	30.1287	30.7408	0.8656	10.6275	9.4481	10.0378	0.834	15.1984	13.4167	14.3075	1.2598
			Zn2+	30.5331	32.4922	31.5127	1.3852	9.3936	11.3908	10.3922	1.4122	12.5048	11.5457	12.0252	0.6782
			Mn2+	32.6446	33.8269	33.2358	0.836	10.2374	10.583	10.4102	0.2444	11.8437	14.2614	13.0526	1.7096
			Fe2+	34.3712	35.3936	34.8824	0.723	10.8461	12.7091	11.7776	1.3174	5.2691	9.0951	7.1821	2.7054

## Sheet: Supplementary Figure 4
	Supplementary Figure 4
				Influence of different concentrations of Fe2+ on the conversation rate of cortexolone by T. cucumeris.
			Fe2+(mM)		19-OH(%)							11-OH(%)							cortexolone(%)
				1		2		Average		STDEV		1	2		Average		STDEV		1	2		Average		STDEV
			0		27.2787		30.7417		29.0102		2.4487	10.3964		13.7399		12.0682		2.3642	18.0203		21.2422		19.6313		2.2783
			0.2		32.3777		27.1522		29.765		3.695	11.7812		10.9895		11.3854		0.5598	18.231		10.1014		14.1662		5.7485
			0.4		31.1364		31.8702		31.5033		0.5189	10.4416		12.3997		11.4206		1.3846	16.385		13.0634		14.7242		2.3487
			0.8		39.1294		43.1821		41.1557		2.8657	11.1901		12.4932		11.8416		0.9214	3.0159		5.6294		4.3227		1.848
			1.5		49.5177		40.7679		45.1428		6.187	13.4463		12.1533		12.7998		0.9143	4.0736		4.352		4.2128		0.1969
			2		33.7918		38.7077		36.2498		3.4761	10.1778		11.9235		11.0507		1.2344	5.7946		5.9257		5.8602		0.0927
			4		33.1092		28.8857		30.9974		2.9865	10.1267		8.3796		9.2531		1.2354	6.9931		7.9863		7.4897		0.7023

## Sheet: Supplementary Figure 12
	Supplementary Figure 12
				Effect of compound 28 on HT-29 apoptosis.
				Compounds	1	2	3	Average	STDEV
				Control	6.79	6.79	6.07	6.55	0.42
				Compound 28	23.72	26.98	27.96	26.22	2.22
		negative control
		1%DMSO
		compound 28

## Sheet: Supplementary Figure 15 
Supplementary Figure 15.	Verification of transformants genotype. Lane 1: maker; Lane 2：mWHU2488; Lane 3: mWHU2488; Lane 4: pWHU2490 (1755bp); Lane 5: mWHU2487.
